# Supplementary material for: Have Deaths of Despair Risen during the COVID-19 Pandemic? A Systematic Review
Source: Int J Environ Res Public Health. 2022 Oct 7;19(19):12835. doi: 10.3390/ijerph191912835 (PMC9564909; doi:10.3390/ijerph191912835)
Supplement: Supplementary file 1 [file ijerph-19-12835-s001.zip]

Archive with 1 entries (1 files):
- ijerph-1870288-supplementary.pdf
